# Supplementary material for: Defence against Black Hole and Selective Forwarding Attacks for Medical WSNs in the IoT
Source: Sensors (Basel). 2016 Jan 19;16(1):118. doi: 10.3390/s16010118 (PMC4732151; doi:10.3390/s16010118)
Supplement: Supplementary file 1 [file sensors-16-00118-s001.zip]

Archive with 2 entries (2 files):
- a-openmote.mp4
- b-tmote.mp4
